# Supplementary material for: Bayesian meta-analysis reveals the mechanistic role of slow oscillation-spindle coupling in sleep-dependent memory consolidation
Source: eLife. 2025 Oct 8;13:RP101992. doi: 10.7554/eLife.101992 (PMC12507438; doi:10.7554/eLife.101992)
Supplement: Figure 4—source data 1. [file elife-101992-fig4-data1.zip › Figure 4source data 1.csv]

studyid	esid	n	age_m	age_grp	channel_loc	channel_cl	sleep_con	sleep_stg	task_type	mem_sub	mem_type	mem_det	mem_form	sp_type	circular_mean_cp_phase	mean_cp_phase_unit	confounder	es_type	es	notes
1	1	15	23.3	YA	Fz	frontal	nap	mixed	Spatial	spatial	declarative	diff	sub	fast	NaN	NaN	1	circlin	0.1981	Allocentric, Water Maze Task
1	2	15	23.3	YA	Cz	central	nap	mixed	Spatial	spatial	declarative	diff	sub	slow	NaN	NaN	1	circlin	0.1219	Allocentric, Water Maze Task
1	3	15	23.3	YA	Fz	frontal	nap	mixed	Spatial	spatial	declarative	diff	sub	fast	NaN	NaN	1	circlin	0.4019	Egocentric, Water Maze Task
1	4	15	23.3	YA	Cz	central	nap	mixed	Spatial	spatial	declarative	diff	sub	slow	NaN	NaN	1	circlin	0.4783	Egocentric, Water Maze Task
2	5	24	30.2	YA	F3, F4	frontal	overnight	n2	MST	motor	motor	diff	div	slow	-2.958	rad	0	circlin	0.2607	NA
2	6	24	30.2	YA	F3, F4	frontal	overnight	n2	MST	motor	motor	diff	div	fast	1.255	rad	0	circlin	0.1643	NA
2	7	23	30.3	YA	C3, C4	central	overnight	n2	MST	motor	motor	diff	div	slow	-2.591	rad	0	circlin	0.2808	NA
2	8	23	30.3	YA	C3, C4	central	overnight	n2	MST	motor	motor	diff	div	fast	1.532	rad	0	circlin	0.4249	NA
2	9	15	29.7	YA	O1, O2	posterior	overnight	n2	MST	motor	motor	diff	div	slow	-3.129	rad	0	circlin	0.3393	NA
2	10	15	29.7	YA	O1, O2	posterior	overnight	n2	MST	motor	motor	diff	div	fast	1.624	rad	0	circlin	0.4315	NA
2	11	24	30.2	YA	F3, F4	frontal	overnight	sws	MST	motor	motor	diff	div	slow	2.695	rad	0	circlin	0.4282	NA
2	12	24	30.2	YA	F3, F4	frontal	overnight	sws	MST	motor	motor	diff	div	fast	1.175	rad	0	circlin	0.3498	NA
2	13	23	30.3	YA	C3, C4	central	overnight	sws	MST	motor	motor	diff	div	slow	2.385	rad	0	circlin	0.0727	NA
2	14	23	30.3	YA	C3, C4	central	overnight	sws	MST	motor	motor	diff	div	fast	0.8569	rad	0	circlin	0.0178	NA
2	15	22	29.7	YA	O1, O2	posterior	overnight	sws	MST	motor	motor	diff	div	slow	1.79	rad	0	circlin	0.2765	NA
2	16	22	29.7	YA	O1, O2	posterior	overnight	sws	MST	motor	motor	diff	div	fast	0.6699	rad	0	circlin	0.3282	NA
3	17	31	22.3	YA	F3, F4, C3, C4	mixed	overnight	n2	IMG	emotional	declarative	post	sub	fast	0.9955	rad	1	circlin	0.2282	Confounding Variables in Groups
3	18	31	22.3	YA	F3, F4, C3, C4	mixed	overnight	sws	IMG	emotional	declarative	post	sub	fast	0.7001	rad	1	circlin	0.1403	Confounding Variables in Groups
4	19	34	22	YA	F3, Fz, F4	frontal	nap	mixed	WP	NNST	declarative	diff	div	fast	-0.2767	rad	0	circlin	0.381	NA
4	20	34	22	YA	C3, Cz, C4	central	nap	mixed	WP	NNST	declarative	diff	div	fast	-0.5617	rad	0	circlin	0.243	NA
4	21	34	22	YA	P3, Pz, P4, O1, O2	posterior	nap	mixed	WP	NNST	declarative	diff	div	fast	-0.7456	rad	0	circlin	0.175	NA
4	22	28	22	YA	F3, Fz, F4	frontal	nap	mixed	WP	NNST	declarative	diff	div	slow	2.163	rad	0	circlin	0.407	NA
4	23	28	22	YA	C3, Cz, C4	central	nap	mixed	WP	NNST	declarative	diff	div	slow	1.784	rad	0	circlin	0.396	NA
4	24	28	22	YA	P3, Pz, P4, O1, O2	posterior	nap	mixed	WP	NNST	declarative	diff	div	slow	1.239	rad	0	circlin	0.258	NA
5	25	16	14.1	AD	F3, Fz, F4	frontal	overnight	mixed	2DL	motor	declarative	diff	div	mixed	2.309	rad	0	circlin	0.3509	NA
5	26	16	14.1	AD	C3, Cz, C4	central	overnight	mixed	2DL	motor	declarative	diff	div	mixed	2.144	rad	0	circlin	0.351	NA
5	27	16	14.1	AD	P3, Pz, P4, O1, O2	posterior	overnight	mixed	2DL	motor	declarative	diff	div	mixed	1.759	rad	0	circlin	0.6296	NA
6	28	33	9.5	CH	F3, Fz, F4	frontal	overnight	sws	WP	NNST	declarative	diff	div	mixed	0.8675	rad	1	circlin	0.319	Repeated Measurement CH & AD
6	29	33	9.5	CH	C3, Cz, C4	central	overnight	sws	WP	NNST	declarative	diff	div	mixed	0.1053	rad	1	circlin	0.256	Repeated Measurement CH & AD
6	30	33	9.5	CH	P3, Pz, P4, O1, O2	posterior	overnight	sws	WP	NNST	declarative	diff	div	mixed	-0.1712	rad	1	circlin	0.305	Repeated Measurement CH & AD
6	31	33	16	AD	F3, Fz, F4	frontal	overnight	sws	WP	NNST	declarative	diff	div	mixed	0.7556	rad	1	circlin	0.485	Repeated Measurement CH & AD
6	32	33	16	AD	C3, Cz, C4	central	overnight	sws	WP	NNST	declarative	diff	div	mixed	-0.3258	rad	1	circlin	0.097	Repeated Measurement CH & AD
6	33	33	16	AD	P3, Pz, P4, O1, O2	posterior	overnight	sws	WP	NNST	declarative	diff	div	mixed	-0.5093	rad	1	circlin	0.513	Repeated Measurement CH & AD
7	34	17	12.9	AD	F3, Fz, F4	frontal	overnight	sws	Juggle	motor	motor	diff	sub	mixed	NaN	NaN	0	circlin	0.495	NA
7	35	17	12.9	AD	C3, Cz, C4	central	overnight	sws	Juggle	motor	motor	diff	sub	mixed	NaN	NaN	0	circlin	0.277	NA
7	36	17	12.9	AD	P3, Pz, P4, O1, O2	posterior	overnight	sws	Juggle	motor	motor	diff	sub	mixed	NaN	NaN	0	circlin	0.4205	NA
7	37	25	22	YA	F3, Fz, F4	frontal	overnight	sws	Juggle	motor	motor	diff	sub	mixed	NaN	NaN	0	circlin	0.3067	NA
7	38	25	22	YA	C3, Cz, C4	central	overnight	sws	Juggle	motor	motor	diff	sub	mixed	NaN	NaN	0	circlin	0.2908	NA
7	39	25	22	YA	P3, Pz, P4, O1, O2	posterior	overnight	sws	Juggle	motor	motor	diff	sub	mixed	NaN	NaN	0	circlin	0.3061	NA
8	40	27	22	YA	F3, F4	frontal	overnight	mixed	Metaphors	NNST	declarative	diff	sub	fast	12.7 ± 20.1	ang	1	circlin	0.4484	Respiratory Phase
8	41	27	22	YA	C3, C4	central	overnight	mixed	Metaphors	NNST	declarative	diff	sub	fast	20.9 ± 17.2	ang	1	circlin	0.293	Respiratory Phase
9	42	151	17	AD	F3, F4	frontal	overnight	mixed	IMG	emotional	declarative	post	div	fast	NaN	NaN	0	circlin	0.2025	NA
9	43	150	17	AD	C3, C4	central	overnight	mixed	IMG	emotional	declarative	post	div	fast	NaN	NaN	0	circlin	0.2168	NA
9	44	151	17	AD	F3, F4	frontal	overnight	mixed	IMG	emotional	declarative	post	div	slow	NaN	NaN	0	circlin	0.1265	NA
9	45	150	17	AD	C3, C4	central	overnight	mixed	IMG	emotional	declarative	post	div	slow	NaN	NaN	0	circlin	0.1612	NA
10	46	52	53.3	YA, OA	NaN	frontal	overnight	sws	WP	NNST	declarative	diff	sub	fast	YA: 3.6; OA:−46.3	ang	1	clustered circlin	0.4353	cluster-corrected correlation
11	47	19	11.24	CH	F3, F4	frontal	overnight	mixed	IMG	emotional	declarative	post	div	fast	-0.4593	rad	0	circlin	0.6272	NA
11	48	19	11.24	CH	C3, Cz, C4	central	overnight	mixed	IMG	emotional	declarative	post	div	fast	-0.3074	rad	0	circlin	0.3861	NA
11	49	19	11.24	CH	P3, P4	posterior	overnight	mixed	IMG	emotional	declarative	post	div	fast	-0.6187	rad	0	circlin	0.4001	NA
11	50	19	11.24	CH	F3, F4	frontal	overnight	mixed	IMG	emotional	declarative	post	div	slow	-2.49	rad	0	circlin	0.379	NA
11	51	19	11.24	CH	C3, Cz, C4	central	overnight	mixed	IMG	emotional	declarative	post	div	slow	-3.007	rad	0	circlin	0.1285	NA
11	52	19	11.24	CH	P3, P4	posterior	overnight	mixed	IMG	emotional	declarative	post	div	slow	2.964	rad	0	circlin	0.1639	NA
12	53	30	11.43	CH	F3, F4	frontal	overnight	mixed	Word_list	NNST	declarative	post	sub	fast	0.05223	rad	0	circlin	0.2731	Early AD
12	54	30	11.43	CH	C3, C4	central	overnight	mixed	Word_list	NNST	declarative	post	sub	fast	0.1509	rad	0	circlin	0.2777	Early AD
12	55	30	11.43	CH	P3, P4	posterior	overnight	mixed	Word_list	NNST	declarative	post	sub	fast	0.08357	rad	0	circlin	0.1865	Early AD
12	56	30	11.43	CH	F3, F4	frontal	overnight	mixed	Word_list	NNST	declarative	post	sub	slow	-2.907	rad	0	circlin	0.1322	Early AD
12	57	30	11.43	CH	C3, C4	central	overnight	mixed	Word_list	NNST	declarative	post	sub	slow	-2.819	rad	0	circlin	0.4461	Early AD
12	58	30	11.43	CH	P3, P4	posterior	overnight	mixed	Word_list	NNST	declarative	post	sub	slow	-3.137	rad	0	circlin	0.1708	Early AD
13	59	19	23	YA	NaN	central	nap	mixed	WP	NNST	declarative	post	div	fast	-0.7379	rad	0	circlin	0.1915	NA
13	60	22	66	OA	NaN	central	nap	mixed	WP	NNST	declarative	post	div	fast	-1.013	rad	0	circlin	0.1741	NA
13	61	20	23	YA	NaN	central	nap	mixed	VS	spatial	declarative	post	div	fast	-0.7521	rad	0	circlin	0.1538	NA
13	62	22	66	OA	NaN	central	nap	mixed	VS	spatial	declarative	post	div	fast	-1.002	rad	0	circlin	0.0338	NA
14	63	20	27.1	YA	C4	central	overnight	sws	Word_list	NNST	declarative	diff	div	fast	-0.0167	rad	0	circlin	0.65	NA
14	64	20	27.1	YA	C4	central	overnight	sws	Mirror_tracing	motor	motor	diff	sub	fast	-0.0167	rad	0	circlin	0.38	NA
15	65	27	30	YA	Cz	central	overnight	n2	MST	motor	motor	diff	sub	fast	-0.03695	rad	0	circlin	0.3801	NA
16	66	14	13	AD	Cz	central	overnight	n2	Spatial	spatial	declarative	diff	sub	mixed	0.0501	rad	0	circlin	0.3818	NA
17	67	24	21.9	YA	Fz, C3, Cz, C4, Pz, Oz	mixed	nap	mixed	MST	motor	motor	diff	sub	fast	-0.6988	rad	1	circlin	0.2954	Voice Stimulation (Non-react condition)
18	68	28	22	YA	C3	central	nap	n2	WP	NNST	declarative	diff	sub	fast	-0.2729	rad	0	circlin	0.3625	NA
19	69	16	23.4	YA	Fz	frontal	overnight	n2	WP	NNST	declarative	diff	div	slow	-0.9666	rad	0	circlin	0.2513	NA
19	70	16	23.4	YA	Pz	posterior	overnight	n2	WP	NNST	declarative	diff	div	fast	-1.044	rad	0	circlin	0.1023	NA
19	71	16	23.4	YA	Fz	frontal	overnight	sws	WP	NNST	declarative	diff	div	slow	-1.174	rad	0	circlin	0.0318	NA
19	72	16	23.4	YA	Pz	posterior	overnight	sws	WP	NNST	declarative	diff	div	fast	-0.1466	rad	0	circlin	0.2321	NA
20	73	20	20.8	YA	Cz	central	nap	mixed	WIP	NNST	declarative	diff	div	fast	-0.6371	rad	0	circlin	0.5152	NA
21	74	10	24.3	YA	Fz	frontal	overnight	n2	VMA	motor	motor	diff	div	fast	1.579	rad	0	circlin	0.8022	NA
21	75	10	24.3	YA	C3, Cz, C4	central	overnight	n2	VMA	motor	motor	diff	div	fast	0.2286	rad	0	circlin	0.4061	NA
21	76	10	24.3	YA	P3, Pz, P4	posterior	overnight	n2	VMA	motor	motor	diff	div	fast	0.5237	rad	0	circlin	0.4912	NA
21	77	10	24.3	YA	Fz	frontal	overnight	sws	VMA	motor	motor	diff	div	fast	0.997	rad	0	circlin	0.6944	NA
21	78	10	24.3	YA	C3, Cz, C4	central	overnight	sws	VMA	motor	motor	diff	div	fast	0.4178	rad	0	circlin	0.4623	NA
21	79	10	24.3	YA	P3, Pz, P4	posterior	overnight	sws	VMA	motor	motor	diff	div	fast	0.1829	rad	0	circlin	0.1923	NA
21	80	10	24.3	YA	Fz	frontal	overnight	n2	VMA	motor	motor	diff	div	slow	-1.207	rad	0	circlin	0.5664	NA
21	81	10	24.3	YA	C3, Cz, C4	central	overnight	n2	VMA	motor	motor	diff	div	slow	0.8985	rad	0	circlin	0.2203	NA
21	82	10	24.3	YA	P3, Pz, P4	posterior	overnight	n2	VMA	motor	motor	diff	div	slow	1.082	rad	0	circlin	0.2638	NA
21	83	10	24.3	YA	Fz	frontal	overnight	sws	VMA	motor	motor	diff	div	slow	1.328	rad	0	circlin	0.1768	NA
21	84	10	24.3	YA	C3, Cz, C4	central	overnight	sws	VMA	motor	motor	diff	div	slow	0.6856	rad	0	circlin	0.4515	NA
21	85	10	24.3	YA	P3, Pz, P4	posterior	overnight	sws	VMA	motor	motor	diff	div	slow	0.2686	rad	0	circlin	0.231	NA
22	86	25	69.1	OA	Fz	frontal	overnight	mixed	WP	NNST	declarative	diff	sub	slow	1.491209	rad	0	circlin	0.201	NA
22	87	25	69.1	OA	Cz	central	overnight	mixed	WP	NNST	declarative	diff	sub	fast	0.2601	rad	0	circlin	0.115	NA
23	88	28	20.6	YA	F3, F4	frontal	overnight	mixed	WP	NNST	declarative	diff	div	mixed	0.06255	rad	1	circlin	0.27	Effect of dextroamphetamine unknown
23	89	28	20.6	YA	C3, C4	central	overnight	mixed	WP	NNST	declarative	diff	div	mixed	0.06255	rad	1	circlin	0.182	Effect of dextroamphetamine unknown
23	90	28	20.6	YA	P3, P4, O1, O2	posterior	overnight	mixed	WP	NNST	declarative	diff	div	mixed	0.05094	rad	1	circlin	0.168	Effect of dextroamphetamine unknown
