# Supplementary material for: Bayesian meta-analysis reveals the mechanistic role of slow oscillation-spindle coupling in sleep-dependent memory consolidation
Source: eLife. 2025 Oct 8;13:RP101992. doi: 10.7554/eLife.101992 (PMC12507438; doi:10.7554/eLife.101992)
Supplement: Figure 6—source data 1. [file elife-101992-fig6-data1.csv]

studyid	esid	n	age_m	age_grp	channel_loc	channel_cl	sleep_con	sleep_stg	task_type	mem_sub	mem_type	mem_det	mem_form	sp_type	measure	mean_sp_amp	mean_sp_amp_unit	confounder	es_type	es	notes
1	1	15	23.3	YA	Fz	frontal	nap	mixed	Spatial	spatial	declarative	diff	sub	fast	amp	NaN	NaN	1	pearson	0.2393	Allocentric, Water Maze Task
1	2	15	23.3	YA	Cz	central	nap	mixed	Spatial	spatial	declarative	diff	sub	slow	amp	NaN	NaN	1	pearson	-0.196	Allocentric, Water Maze Task
1	3	15	23.3	YA	Fz	frontal	nap	mixed	Spatial	spatial	declarative	diff	sub	fast	amp	NaN	NaN	1	pearson	0.324	Egocentric, Water Maze Task
1	4	15	23.3	YA	Cz	central	nap	mixed	Spatial	spatial	declarative	diff	sub	slow	amp	NaN	NaN	1	pearson	0.0319	Egocentric, Water Maze Task
3	5	30	22.3	YA	F3, F4, C3, C4	mixed	overnight	n2	IMG	emotional	declarative	post	sub	fast	amp	18.67 ± 3.258	μV	1	pearson	-0.1984	Confounding Variables in Groups
3	6	30	22.3	YA	F3, F4, C3, C4	mixed	overnight	sws	IMG	emotional	declarative	post	sub	fast	amp	17.22 ± 3.223	μV	1	pearson	-0.28023	Confounding Variables in Groups
4	7	34	22	YA	F3, Fz, F4	frontal	nap	mixed	WP	NNST	declarative	diff	div	fast	amp	35.22 ± 7.998	μV	0	pearson	-0.0145
4	8	34	22	YA	C3, Cz, C4	central	nap	mixed	WP	NNST	declarative	diff	div	fast	amp	33.9 ± 8.563	μV	0	pearson	-0.0711
4	9	34	22	YA	P3, Pz, P4, O1, O2	posterior	nap	mixed	WP	NNST	declarative	diff	div	fast	amp	28.64 ± 8.498	μV	0	pearson	-0.1847
4	10	28	22	YA	F3, Fz, F4	frontal	nap	mixed	WP	NNST	declarative	diff	div	slow	amp	41.45 ± 9.43	μV	0	pearson	-0.0222
4	11	28	22	YA	C3, Cz, C4	central	nap	mixed	WP	NNST	declarative	diff	div	slow	amp	37.18 ± 9.76	μV	0	pearson	-0.0896
4	12	28	22	YA	P3, Pz, P4, O1, O2	posterior	nap	mixed	WP	NNST	declarative	diff	div	slow	amp	32.03 ± 10.4	μV	0	pearson	-0.277
5	13	15	14.1	AD	F3, Fz, F4	frontal	overnight	mixed	2DL	spatial	declarative	diff	div	mixed	amp	25.77 ± 5.681	μV	0	pearson	0.5232
5	14	15	14.1	AD	C3, Cz, C4	central	overnight	mixed	2DL	spatial	declarative	diff	div	mixed	amp	21.2 ± 4.372	μV	0	pearson	0.5343
5	15	15	14.1	AD	P3, Pz, P4, O1, O2	posterior	overnight	mixed	2DL	spatial	declarative	diff	div	mixed	amp	21.4 ± 4.447	μV	0	pearson	0.3783
6	16	33	9.5	CH	F3, Fz, F4	frontal	overnight	sws	WP	NNST	declarative	diff	div	mixed	amp	0.4937 ± 0.1489	a.u.	1	pearson	-0.1877	Repeated Measurement CH & AD
6	17	33	9.5	CH	C3, Cz, C4	central	overnight	sws	WP	NNST	declarative	diff	div	mixed	amp	0.5117 ± 0.1626	a.u.	1	pearson	-0.225	Repeated Measurement CH & AD
6	18	33	9.5	CH	P3, Pz, P4, O1, O2	posterior	overnight	sws	WP	NNST	declarative	diff	div	mixed	amp	0.4494 ± 0.1224	a.u.	1	pearson	-0.2796	Repeated Measurement CH & AD
6	19	33	16	AD	F3, Fz, F4	frontal	overnight	sws	WP	NNST	declarative	diff	div	mixed	amp	0.5173 ± 0.1509	a.u.	1	pearson	0.2143	Repeated Measurement CH & AD
6	20	33	16	AD	C3, Cz, C4	central	overnight	sws	WP	NNST	declarative	diff	div	mixed	amp	0.5693 ± 0.1478	a.u.	1	pearson	0.3446	Repeated Measurement CH & AD
6	21	33	16	AD	P3, Pz, P4, O1, O2	posterior	overnight	sws	WP	NNST	declarative	diff	div	mixed	amp	0.5026 ± 0.1202	a.u.	1	pearson	0.299	Repeated Measurement CH & AD
7	22	17	12.9	AD	F3, Fz, F4	frontal	overnight	sws	Juggle	motor	motor	diff	sub	mixed	amp	NaN	a.u.	0	spearman	-0.2557
7	23	17	12.9	AD	C3, Cz, C4	central	overnight	sws	Juggle	motor	motor	diff	sub	mixed	amp	NaN	a.u.	0	spearman	-0.2067
7	24	17	12.9	AD	P3, Pz, P4, O1, O2	posterior	overnight	sws	Juggle	motor	motor	diff	sub	mixed	amp	NaN	a.u.	0	spearman	-0.4873
7	25	25	22	YA	F3, Fz, F4	frontal	overnight	sws	Juggle	motor	motor	diff	sub	mixed	amp	NaN	a.u.	0	spearman	-0.2941
7	26	25	22	YA	C3, Cz, C4	central	overnight	sws	Juggle	motor	motor	diff	sub	mixed	amp	NaN	a.u.	0	spearman	-0.0872
7	27	25	22	YA	P3, Pz, P4, O1, O2	posterior	overnight	sws	Juggle	motor	motor	diff	sub	mixed	amp	NaN	a.u.	0	spearman	-0.3348
9	28	151	17	AD	F3, F4	frontal	overnight	mixed	IMG	emotional	declarative	post	div	fast	amp	NaN	μV	0	pearson	0.0775
9	29	150	17	AD	C3, C4	central	overnight	mixed	IMG	emotional	declarative	post	div	fast	amp	NaN	μV	0	pearson	0.0316
9	30	151	17	AD	F3, F4	frontal	overnight	mixed	IMG	emotional	declarative	post	div	slow	amp	NaN	μV	0	pearson	0.1612
9	31	150	17	AD	C3, C4	central	overnight	mixed	IMG	emotional	declarative	post	div	slow	amp	NaN	μV	0	pearson	0.0316
11	32	19	11.24	CH	F3, F4	frontal	overnight	mixed	IMG	emotional	declarative	post	div	fast	amp	40.36 ± 8.339	μV	0	pearson	0.2517
11	33	19	11.24	CH	C3, Cz, C4	central	overnight	mixed	IMG	emotional	declarative	post	div	fast	amp	35.2 ± 5.962	μV	0	pearson	0.3392
11	34	19	11.24	CH	P3, P4	posterior	overnight	mixed	IMG	emotional	declarative	post	div	fast	amp	28.86 ± 4.948	μV	0	pearson	0.1728
11	35	19	11.24	CH	F3, F4	frontal	overnight	mixed	IMG	emotional	declarative	post	div	slow	amp	57.59 ± 11.59	μV	0	pearson	-0.1948
11	36	19	11.24	CH	C3, Cz, C4	central	overnight	mixed	IMG	emotional	declarative	post	div	slow	amp	41.75 ± 6.518	μV	0	pearson	-0.1647
11	37	19	11.24	CH	P3, P4	posterior	overnight	mixed	IMG	emotional	declarative	post	div	slow	amp	35.3 ± 5.444	μV	0	pearson	-0.2322
12	38	30	11.43	CH	F3, F4	frontal	overnight	mixed	Word_list	NNST	declarative	post	sub	fast	amp	38.82 ± 10.18	μV	0	pearson	0.4792	Early AD
12	39	30	11.43	CH	C3, C4	central	overnight	mixed	Word_list	NNST	declarative	post	sub	fast	amp	33.01 ± 7.86	μV	0	pearson	0.5582	Early AD
12	40	30	11.43	CH	P3, P4	posterior	overnight	mixed	Word_list	NNST	declarative	post	sub	fast	amp	29.06 ± 6.94	μV	0	pearson	0.5941	Early AD
12	41	30	11.43	CH	F3, F4	frontal	overnight	mixed	Word_list	NNST	declarative	post	sub	slow	amp	54.48 ± 16.84	μV	0	pearson	0.1308	Early AD
12	42	30	11.43	CH	C3, C4	central	overnight	mixed	Word_list	NNST	declarative	post	sub	slow	amp	38.52 ± 8.561	μV	0	pearson	0.1738	Early AD
12	43	30	11.43	CH	P3, P4	posterior	overnight	mixed	Word_list	NNST	declarative	post	sub	slow	amp	33.99 ± 7.895	μV	0	pearson	0.083	Early AD
13	44	19	23	YA	NaN	frontal	nap	mixed	WP	NNST	declarative	post	div	slow	pwr	-0.04256 ± 0.2283	μV^2	0	pearson	0.1028
13	45	22	66	OA	NaN	frontal	nap	mixed	WP	NNST	declarative	post	div	slow	pwr	-0.1059 ± 0.264	μV^2	0	pearson	0.1083
13	46	19	23	YA	NaN	frontal	nap	mixed	WP	NNST	declarative	post	div	fast	pwr	-0.01757 ± 0.2609	μV^2	0	pearson	0.14340
13	47	22	66	OA	NaN	frontal	nap	mixed	WP	NNST	declarative	post	div	fast	pwr	-0.3354 ± 0.2397	μV^2	0	pearson	-0.01443
13	48	19	23	YA	NaN	central	nap	mixed	WP	NNST	declarative	post	div	fast	pwr	-0.01194 ± 0.2319	μV^2	0	pearson	0.2441
13	49	22	66	OA	NaN	central	nap	mixed	WP	NNST	declarative	post	div	fast	pwr	-0.188 ± 0.2697	μV^2	0	pearson	-0.1183
13	50	20	23	YA	NaN	frontal	nap	mixed	VS	spatial	declarative	post	div	slow	pwr	-0.06581 ± 0.2453	μV^2	0	pearson	0.04633
13	51	22	66	OA	NaN	frontal	nap	mixed	VS	spatial	declarative	post	div	slow	pwr	-0.08102 ± 0.2344	μV^2	0	pearson	-0.10637
13	52	20	23	YA	NaN	frontal	nap	mixed	VS	spatial	declarative	post	div	fast	pwr	-0.04293 ± 0.2781	μV^2	0	pearson	0.1021
13	53	22	66	OA	NaN	frontal	nap	mixed	VS	spatial	declarative	post	div	fast	pwr	-0.3128 ± 0.2147	μV^2	0	pearson	-0.2408
13	54	20	23	YA	NaN	central	nap	mixed	VS	spatial	declarative	post	div	fast	pwr	-0.04168 ± 0.262	μV^2	0	pearson	0.19536
13	55	22	66	OA	NaN	central	nap	mixed	VS	spatial	declarative	post	div	fast	pwr	-0.1705 ± 0.2478	μV^2	0	pearson	-0.23820
14	56	20	27.1	YA	C3	central	overnight	n2	Word_list	NNST	declarative	diff	div	fast	pwr	1.8 ± 0.4	log_μV^2	0	pearson	0.47	Extracted from Holz, 2012 (Same Dataset)
14	57	20	27.1	YA	C3	central	overnight	mixed	Word_list	NNST	declarative	diff	div	fast	pwr	1.7 ± 0.4	log_μV^2	0	pearson	0.448	Extracted from Holz, 2012 (Same Dataset)
14	58	20	27.1	YA	C3	central	overnight	n2	Mirror_tracing	motor	motor	diff	sub	fast	pwr	1.8 ± 0.4	log_μV^2	0	pearson	0.411	Extracted from Holz, 2012 (Same Dataset)
14	59	20	27.1	YA	C3	central	overnight	mixed	Mirror_tracing	motor	motor	diff	sub	fast	pwr	1.7 ± 0.4	log_μV^2	0	pearson	0.397	Extracted from Holz, 2012 (Same Dataset)
15	60	28	30	YA	Cz	central	overnight	n2	MST	motor	motor	diff	sub	fast	amp	11.28 ± 3.591	μV	0	pearson	-0.1982
16	61	14	13	AD	Cz	mixed	overnight	n2	Spatial	spatial	declarative	diff	sub	mixed	amp	43.73 ± 8.674	μV	0	pearson	0.3421
17	62	24	21.9	YA	Fz	frontal	nap	mixed	MST	motor	motor	diff	sub	fast	amp	72.49 ± 15.84	μV	1	pearson	0.0938	Voice Stimulation (Non-react condition)
17	63	24	21.9	YA	C3, Cz, C4	central	nap	mixed	MST	motor	motor	diff	sub	fast	amp	61.81 ± 12.01	μV	1	pearson	-0.0532	Voice Stimulation (Non-react condition)
17	64	24	21.9	YA	Pz, Oz	posterior	nap	mixed	MST	motor	motor	diff	sub	fast	amp	54.39 ± 12.62	μV	1	pearson	-0.2523	Voice Stimulation (Non-react condition)
18	65	28	22	YA	C3	central	nap	n2	WP	NNST	declarative	diff	sub	fast	pwr	NaN	NaN	0	pearson	0.184
19	66	16	23.4	YA	Fz	frontal	overnight	n2	WP	NNST	declarative	diff	div	slow	amp	30.35 ± 8.651	μV	0	pearson	0.0459
19	67	16	23.4	YA	Pz	posterior	overnight	n2	WP	NNST	declarative	diff	div	fast	amp	18.26 ± 5.894	μV	0	pearson	-0.2109
19	68	16	23.4	YA	Fz	frontal	overnight	sws	WP	NNST	declarative	diff	div	slow	amp	27.2 ± 8.096	μV	0	pearson	0.0229
19	69	16	23.4	YA	Pz	posterior	overnight	sws	WP	NNST	declarative	diff	div	fast	amp	16.29 ± 5.467	μV	0	pearson	-0.2278
20	70	20	20.8	YA	Cz	central	nap	mixed	WIP	NNST	declarative	diff	div	fast	amp	36.32 ± 9.3	μV	0	pearson	0.1685
21	71	10	24.3	YA	Fz	frontal	overnight	n2	VMA	motor	motor	diff	div	mixed	amp	72.57 ± 25.33	μV	0	pearson	-0.0116
21	72	10	24.3	YA	C3, Cz, C4	central	overnight	n2	VMA	motor	motor	diff	div	mixed	amp	60.58 ± 13.9	μV	0	pearson	-0.1619
21	73	10	24.3	YA	P3, Pz, P4	posterior	overnight	n2	VMA	motor	motor	diff	div	mixed	amp	51.92 ± 7.837	μV	0	pearson	-0.0681
21	74	10	24.3	YA	Fz	frontal	overnight	sws	VMA	motor	motor	diff	div	mixed	amp	78.48 ± 30.38	μV	0	pearson	-0.0268
21	75	10	24.3	YA	C3, Cz, C4	central	overnight	sws	VMA	motor	motor	diff	div	mixed	amp	60.42 ± 19.21	μV	0	pearson	0.013
21	76	10	24.3	YA	P3, Pz, P4	posterior	overnight	sws	VMA	motor	motor	diff	div	mixed	amp	51.35 ± 10.97	μV	0	pearson	0.0356
22	77	25	69.1	OA	Fz	frontal	overnight	mixed	WP	NNST	declarative	diff	sub	slow	amp	43.12 ± 11.84	μV	0	pearson	0.259
22	78	25	69.1	OA	Cz	central	overnight	mixed	WP	NNST	declarative	diff	sub	fast	amp	36.08 ± 7.32	μV	0	pearson	0.357
