# Supplementary material for: Bayesian meta-analysis reveals the mechanistic role of slow oscillation-spindle coupling in sleep-dependent memory consolidation
Source: eLife. 2025 Oct 8;13:RP101992. doi: 10.7554/eLife.101992 (PMC12507438; doi:10.7554/eLife.101992)
Supplement: Figure 7—source data 1. [file elife-101992-fig7-data1.zip › Figure 7source data 1.csv]

studyid	esid	n	age_m	age_grp	channel_loc	channel_cl	sleep_con	sleep_stg	task_type	mem_sub	mem_type	mem_det	mem_form	sp_type	measure	mean_cp_str	confounder	es_type	es	notes
1	1	15	23.3	YA	Fz	frontal	nap	mixed	Spatial	spatial	declarative	diff	sub	fast	mvl	NaN	1	pearson	0.38	Allocentric, Water Maze Task, Max Pixel
1	2	15	23.3	YA	Cz	central	nap	mixed	Spatial	spatial	declarative	diff	sub	slow	mvl	NaN	1	pearson	-0.5	Allocentric, Water Maze Task, Max Pixel
1	3	15	23.3	YA	Fz	frontal	nap	mixed	Spatial	spatial	declarative	diff	sub	fast	mvl	NaN	1	pearson	0.58	Egocentric, Water Maze Task, Max Pixel
1	4	15	23.3	YA	Cz	central	nap	mixed	Spatial	spatial	declarative	diff	sub	slow	mvl	NaN	1	pearson	0.61	Egocentric, Water Maze Task, Max Pixel
2	5	24	30.2	YA	F3, F4	frontal	overnight	n2	MST	motor	motor	diff	div	slow	dPAC	0.3598 ± 0.2639	0	pearson	-0.1703
2	6	24	30.2	YA	F3, F4	frontal	overnight	n2	MST	motor	motor	diff	div	fast	dPAC	-0.074 ± 0.2751	0	pearson	-0.1661
2	7	23	30.3	YA	C3, C4	central	overnight	n2	MST	motor	motor	diff	div	slow	dPAC	0.4498 ± 0.4361	0	pearson	0.4167
2	8	23	30.3	YA	C3, C4	central	overnight	n2	MST	motor	motor	diff	div	fast	dPAC	0.3122 ± 0.353	0	pearson	-0.1047
2	9	15	29.7	YA	O1, O2	posterior	overnight	n2	MST	motor	motor	diff	div	slow	dPAC	0.4715 ± 0.3504	0	pearson	-0.165
2	10	15	29.7	YA	O1, O2	posterior	overnight	n2	MST	motor	motor	diff	div	fast	dPAC	0.4854 ± 0.4173	0	pearson	0.0921
2	11	24	30.2	YA	F3, F4	frontal	overnight	sws	MST	motor	motor	diff	div	slow	dPAC	0.3265 ± 0.4368	0	pearson	-0.0342
2	12	24	30.2	YA	F3, F4	frontal	overnight	sws	MST	motor	motor	diff	div	fast	dPAC	0.4095 ± 0.3298	0	pearson	-0.0588
2	13	23	30.3	YA	C3, C4	central	overnight	sws	MST	motor	motor	diff	div	slow	dPAC	0.1942 ± 0.1156	0	pearson	-0.523
2	14	23	30.3	YA	C3, C4	central	overnight	sws	MST	motor	motor	diff	div	fast	dPAC	0.6099 ± 0.2667	0	pearson	-0.2838
2	15	22	29.7	YA	O1, O2	posterior	overnight	sws	MST	motor	motor	diff	div	slow	dPAC	0.2128 ± 0.3793	0	pearson	0.4173
2	16	22	29.7	YA	O1, O2	posterior	overnight	sws	MST	motor	motor	diff	div	fast	dPAC	0.6271 ± 0.3737	0	pearson	0.1584
3	17	31	22.3	YA	F3, F4, C3, C4	mixed	overnight	n2	IMG	emotional	declarative	post	sub	fast	mvl	0.3822 ± 0.1318	1	pearson	0.1901	Confounding Variables in Groups
3	18	31	22.3	YA	F3, F4, C3, C4	mixed	overnight	sws	IMG	emotional	declarative	post	sub	fast	mvl	0.6002 ± 0.1546	1	pearson	0.2832	Confounding Variables in Groups
4	19	34	22	YA	F3, Fz, F4	frontal	nap	mixed	WP	NNST	declarative	diff	div	fast	mvl	0.2393 ± 0.109	0	pearson	0.169
4	20	34	22	YA	C3, Cz, C4	central	nap	mixed	WP	NNST	declarative	diff	div	fast	mvl	0.2587 ± 0.1359	0	pearson	0.1577
4	21	34	22	YA	P3, Pz, P4, O1, O2	posterior	nap	mixed	WP	NNST	declarative	diff	div	fast	mvl	0.2768 ± 0.1144	0	pearson	0.1883
4	22	28	22	YA	F3, Fz, F4	frontal	nap	mixed	WP	NNST	declarative	diff	div	slow	mvl	0.2563 ± 0.1271	0	pearson	-0.0882
4	23	28	22	YA	C3, Cz, C4	central	nap	mixed	WP	NNST	declarative	diff	div	slow	mvl	0.2276 ± 0.1174	0	pearson	-0.1101
4	24	28	22	YA	P3, Pz, P4, O1, O2	posterior	nap	mixed	WP	NNST	declarative	diff	div	slow	mvl	0.1988 ± 0.0889	0	pearson	-0.0144
5	25	16	14.1	AD	F3, Fz, F4	frontal	overnight	mixed	2DL	spatial	declarative	diff	div	mixed	normalized_mvl	0.9382 ± 1.2	0	pearson	-0.2253
5	26	16	14.1	AD	C3, Cz, C4	central	overnight	mixed	2DL	spatial	declarative	diff	div	mixed	normalized_mvl	-1.026 ± 1.124	0	pearson	0.0043
5	27	16	14.1	AD	P3, Pz, P4, O1, O2	posterior	overnight	mixed	2DL	spatial	declarative	diff	div	mixed	normalized_mvl	-1.121 ± 0.6295	0	pearson	0.0886
6	28	33	9.5	CH	F3, Fz, F4	frontal	overnight	sws	WP	NNST	declarative	diff	div	mixed	mvl	0.0827 ± 0.0325	1	pearson	-0.0568	Repeated Measurement CH & AD
6	29	33	9.5	CH	C3, Cz, C4	central	overnight	sws	WP	NNST	declarative	diff	div	mixed	mvl	0.0475 ± 0.0173	1	pearson	0.1827	Repeated Measurement CH & AD
6	30	33	9.5	CH	P3, Pz, P4, O1, O2	posterior	overnight	sws	WP	NNST	declarative	diff	div	mixed	mvl	0.0674 ± 0.0215	1	pearson	-0.1048	Repeated Measurement CH & AD
6	31	33	16	AD	F3, Fz, F4	frontal	overnight	sws	WP	NNST	declarative	diff	div	mixed	mvl	0.1222 ± 0.0505	1	pearson	0.3792	Repeated Measurement CH & AD
6	32	33	16	AD	C3, Cz, C4	central	overnight	sws	WP	NNST	declarative	diff	div	mixed	mvl	0.0832 ± 0.0308	1	pearson	-0.0797	Repeated Measurement CH & AD
6	33	33	16	AD	P3, Pz, P4, O1, O2	posterior	overnight	sws	WP	NNST	declarative	diff	div	mixed	mvl	0.1027 ± 0.0298	1	pearson	-0.0129	Repeated Measurement CH & AD
7	34	17	12.9	AD	F3, Fz, F4	frontal	overnight	sws	Juggle	motor	motor	diff	sub	mixed	mvl	0.1384 ± 0.0539	0	pearson	0.007
7	35	17	12.9	AD	C3, Cz, C4	central	overnight	sws	Juggle	motor	motor	diff	sub	mixed	mvl	0.0724 ± 0.0438	0	pearson	0.5078
7	36	17	12.9	AD	P3, Pz, P4, O1, O2	posterior	overnight	sws	Juggle	motor	motor	diff	sub	mixed	mvl	0.0786 ± 0.0322	0	pearson	-0.2873
7	37	24	22	YA	F3, Fz, F4	frontal	overnight	sws	Juggle	motor	motor	diff	sub	mixed	mvl	0.1528 ± 0.0513	0	pearson	-0.0387
7	38	24	22	YA	C3, Cz, C4	central	overnight	sws	Juggle	motor	motor	diff	sub	mixed	mvl	0.1344 ± 0.0426	0	pearson	0.6233
7	39	24	22	YA	P3, Pz, P4, O1, O2	posterior	overnight	sws	Juggle	motor	motor	diff	sub	mixed	mvl	0.1328 ± 0.0378	0	pearson	0.3101
8	40	27	22	YA	F3, F4	frontal	overnight	mixed	Metaphors	NNST	declarative	diff	sub	fast	mi	NaN	1	pearson	-0.0222	Respiratory Phase
8	41	27	22	YA	C3, C4	central	overnight	mixed	Metaphors	NNST	declarative	diff	sub	fast	mi	NaN	1	pearson	-0.0258	Respiratory Phase
9	42	151	17	AD	F3, F4	frontal	overnight	mixed	IMG	emotional	declarative	post	div	fast	mvl	NaN	0	pearson	0.2121
9	43	150	17	AD	C3, C4	central	overnight	mixed	IMG	emotional	declarative	post	div	fast	mvl	NaN	0	pearson	0.0548
9	44	151	17	AD	F3, F4	frontal	overnight	mixed	IMG	emotional	declarative	post	div	slow	mvl	NaN	0	pearson	0.1049
9	45	150	17	AD	C3, C4	central	overnight	mixed	IMG	emotional	declarative	post	div	slow	mvl	NaN	0	pearson	0.0837
10	46	30	73.8	OA	Unknown	frontal	overnight	sws	WP	NNST	declarative	diff	sub	fast	mvl	NaN	1	pearson	0.025	ShinyDigitise, cluster-corrected correlation
10	47	18	20.4	YA	Unknown	frontal	overnight	sws	WP	NNST	declarative	diff	sub	fast	mvl	NaN	1	pearson	0.3144	ShinyDigitise, cluster-corrected correlation
11	48	19	11.24	CH	F3, F4	frontal	overnight	mixed	IMG	emotional	declarative	post	div	fast	mvl	0.2059 ± 0.0848	0	pearson	0.1347
11	49	19	11.24	CH	C3, Cz, C4	central	overnight	mixed	IMG	emotional	declarative	post	div	fast	mvl	0.1378 ± 0.0623	0	pearson	0.0261
11	50	19	11.24	CH	P3, P4	posterior	overnight	mixed	IMG	emotional	declarative	post	div	fast	mvl	0.1114 ± 0.0742	0	pearson	-0.0229
11	51	19	11.24	CH	F3, F4	frontal	overnight	mixed	IMG	emotional	declarative	post	div	slow	mvl	0.1564 ± 0.0632	0	pearson	0.4738
11	52	19	11.24	CH	C3, Cz, C4	central	overnight	mixed	IMG	emotional	declarative	post	div	slow	mvl	0.1586 ± 0.0712	0	pearson	0.3821
11	53	19	11.24	CH	P3, P4	posterior	overnight	mixed	IMG	emotional	declarative	post	div	slow	mvl	0.1257 ± 0.0567	0	pearson	0.321
12	54	30	11.43	CH	F3, F4	frontal	overnight	mixed	Word_list	NNST	declarative	post	sub	fast	mvl	0.321 ± 0.1426	0	pearson	0.2768	Early AD
12	55	30	11.43	CH	C3, C4	central	overnight	mixed	Word_list	NNST	declarative	post	sub	fast	mvl	0.3142 ± 0.162	0	pearson	0.314	Early AD
12	56	30	11.43	CH	P3, P4	posterior	overnight	mixed	Word_list	NNST	declarative	post	sub	fast	mvl	0.3233 ± 0.1433	0	pearson	0.2721	Early AD
12	57	30	11.43	CH	F3, F4	frontal	overnight	mixed	Word_list	NNST	declarative	post	sub	slow	mvl	0.2184 ± 0.0828	0	pearson	-0.0574	Early AD
12	58	30	11.43	CH	C3, C4	central	overnight	mixed	Word_list	NNST	declarative	post	sub	slow	mvl	0.2045 ± 0.0763	0	pearson	0.1543	Early AD
12	59	30	11.43	CH	P3, P4	posterior	overnight	mixed	Word_list	NNST	declarative	post	sub	slow	mvl	0.2043 ± 0.0775	0	pearson	0.1262	Early AD
13	60	19	23	YA	NaN	central	nap	mixed	WP	NNST	declarative	post	div	fast	mvl	0.1898 ± 0.08008	0	pearson	0.02347
13	61	22	66	OA	NaN	central	nap	mixed	WP	NNST	declarative	post	div	fast	mvl	0.1884 ± 0.08048	0	pearson	-0.08827
13	62	20	23	YA	NaN	central	nap	mixed	VS	spatial	declarative	post	div	fast	mvl	0.1973 ± 0.08484	0	pearson	-0.1208
13	63	22	66	OA	NaN	central	nap	mixed	VS	spatial	declarative	post	div	fast	mvl	0.188 ± 0.08048	0	pearson	-0.2391
14	64	20	27.1	YA	C4	central	overnight	sws	Word_list	NNST	declarative	diff	div	fast	mi	0.0055 ± 0.004	0	pearson	0.28
14	65	20	27.1	YA	C4	central	overnight	sws	Mirror_tracing	motor	motor	diff	sub	fast	mi	0.0055 ± 0.004	0	pearson	0.45
15	66	27	30	YA	Cz	central	overnight	n2	MST	motor	motor	diff	sub	fast	mvl	0.5036 ± 0.1266	0	pearson	0.0508
16	67	14	13	AD	Cz	mixed	overnight	n2	Spatial	spatial	declarative	diff	sub	mixed	mvl	0.2934 ± 0.124	0	pearson	-0.0862
18	68	28	22	YA	C3	central	nap	n2	WP	NNST	declarative	diff	sub	fast	mi	NaN	0	pearson	-0.196
20	69	20	20.8	YA	Cz	central	nap	mixed	WIP	NNST	declarative	diff	div	fast	mvl	0.3579 ± 0.16	0	pearson	0.127
21	70	10	24.3	YA	Fz	frontal	overnight	n2	VMA	motor	motor	diff	div	fast	mvl	0.5419 ± 0.1956	0	pearson	-0.2056
21	71	10	24.3	YA	C3, Cz, C4	central	overnight	n2	VMA	motor	motor	diff	div	fast	mvl	0.5675 ± 0.2358	0	pearson	-0.3257
21	72	10	24.3	YA	P3, Pz, P4	posterior	overnight	n2	VMA	motor	motor	diff	div	fast	mvl	0.5317 ± 0.1946	0	pearson	-0.4661
21	73	10	24.3	YA	Fz	frontal	overnight	sws	VMA	motor	motor	diff	div	fast	mvl	0.3221 ± 0.163	0	pearson	0.0946
21	74	10	24.3	YA	C3, Cz, C4	central	overnight	sws	VMA	motor	motor	diff	div	fast	mvl	0.3447 ± 0.1888	0	pearson	-0.2465
21	75	10	24.3	YA	P3, Pz, P4	posterior	overnight	sws	VMA	motor	motor	diff	div	fast	mvl	0.4174 ± 0.1198	0	pearson	-0.5492
21	76	10	24.3	YA	Fz	frontal	overnight	n2	VMA	motor	motor	diff	div	slow	mvl	0.2836 ± 0.18	0	pearson	-0.3233
21	77	10	24.3	YA	C3, Cz, C4	central	overnight	n2	VMA	motor	motor	diff	div	slow	mvl	0.3508 ± 0.1564	0	pearson	0.2603
21	78	10	24.3	YA	P3, Pz, P4	posterior	overnight	n2	VMA	motor	motor	diff	div	slow	mvl	0.4114 ± 0.1721	0	pearson	0.4755
21	79	10	24.3	YA	Fz	frontal	overnight	sws	VMA	motor	motor	diff	div	slow	mvl	0.2199 ± 0.1305	0	pearson	-0.3958
21	80	10	24.3	YA	C3, Cz, C4	central	overnight	sws	VMA	motor	motor	diff	div	slow	mvl	0.1745 ± 0.0833	0	pearson	-0.3682
21	81	10	24.3	YA	P3, Pz, P4	posterior	overnight	sws	VMA	motor	motor	diff	div	slow	mvl	0.2374 ± 0.0904	0	pearson	-0.3698
22	82	25	69.1	OA	Fz	frontal	overnight	mixed	WP	NNST	declarative	diff	sub	slow	log_mi	-8.89 ± 1.04	0	pearson	0.19
22	83	25	69.1	OA	Cz	central	overnight	mixed	WP	NNST	declarative	diff	sub	fast	log_mi	-7.37 ± 1.22	0	pearson	-0.082
23	84	28	20.6	YA	F3, F4	frontal	overnight	mixed	WP	NNST	declarative	diff	div	mixed	normalized_mi	22.89 ± 23.3	1	pearson	0.2379	Effect of dextroamphetamine unknown
23	85	28	20.6	YA	C3, C4	central	overnight	mixed	WP	NNST	declarative	diff	div	mixed	normalized_mi	34.42 ± 41.17	1	pearson	0.124	Effect of dextroamphetamine unknown
23	86	28	20.6	YA	P3, P4, O1, O2	posterior	overnight	mixed	WP	NNST	declarative	diff	div	mixed	normalized_mi	37.72 ± 32.77	1	pearson	0.1058	Effect of dextroamphetamine unknown
