# Supplementary material for: Bayesian meta-analysis reveals the mechanistic role of slow oscillation-spindle coupling in sleep-dependent memory consolidation
Source: eLife. 2025 Oct 8;13:RP101992. doi: 10.7554/eLife.101992 (PMC12507438; doi:10.7554/eLife.101992)
Supplement: Figure 8—source data 1. [file elife-101992-fig8-data1.zip]

Archive with 1 entries (1 files):
- Figure 8source data 1.csv
