# Supplementary material for: Bayesian meta-analysis reveals the mechanistic role of slow oscillation-spindle coupling in sleep-dependent memory consolidation
Source: eLife. 2025 Oct 8;13:RP101992. doi: 10.7554/eLife.101992 (PMC12507438; doi:10.7554/eLife.101992)
Supplement: Figure 8—source data 1. [file elife-101992-fig8-data1.zip › Figure 8source data 1.csv]

studyid	study	esid	n	age_m	age_grp	channel_loc	channel_cl	sleep_con	sleep_stg	task_type	mem_sub	mem_type	mem_det	mem_form	sp_type	mean_cp_per	confounder	es_type	es	notes
1	Bastian, 2022	1	15	23.3	YA	Fz	frontal	nap	mixed	Spatial	spatial	declarative	diff	sub	fast	NaN	1	pearson	0.0836	Allocentric, Water Maze Task
1	Bastian, 2022	2	15	23.3	YA	Cz	central	nap	mixed	Spatial	spatial	declarative	diff	sub	slow	NaN	1	pearson	0.0027	Allocentric, Water Maze Task
1	Bastian, 2022	3	15	23.3	YA	Fz	frontal	nap	mixed	Spatial	spatial	declarative	diff	sub	fast	NaN	1	pearson	0.1934	Egocentric, Water Maze Task
1	Bastian, 2022	4	15	23.3	YA	Cz	central	nap	mixed	Spatial	spatial	declarative	diff	sub	slow	NaN	1	pearson	-0.2742	Egocentric, Water Maze Task
3	Denis, 2021a	5	31	22.3	YA	F3, F4, C3, C4	mixed	overnight	n2	IMG	emotional	declarative	post	sub	fast	13.74 ± 4.222	1	pearson	-0.3074	Confounding Variables in Groups
3	Denis, 2021a	6	31	22.3	YA	F3, F4, C3, C4	mixed	overnight	sws	IMG	emotional	declarative	post	sub	fast	16.14 ± 5.134	1	pearson	0.0085	Confounding Variables in Groups
4	Denis, 2021b	7	34	22	YA	F3, Fz, F4	frontal	nap	mixed	WP	NNST	declarative	diff	div	fast	33.19 ± 5.103	0	pearson	-0.0619
4	Denis, 2021b	8	34	22	YA	C3, Cz, C4	central	nap	mixed	WP	NNST	declarative	diff	div	fast	32.93 ± 4.819	0	pearson	0.0485
4	Denis, 2021b	9	34	22	YA	P3, Pz, P4, O1, O2	posterior	nap	mixed	WP	NNST	declarative	diff	div	fast	32.18 ± 4.885	0	pearson	0.0591
4	Denis, 2021b	10	28	22	YA	F3, Fz, F4	frontal	nap	mixed	WP	NNST	declarative	diff	div	slow	37.74 ± 5.675	0	pearson	0.0698
4	Denis, 2021b	11	28	22	YA	C3, Cz, C4	central	nap	mixed	WP	NNST	declarative	diff	div	slow	34.73 ± 5.345	0	pearson	0.1087
4	Denis, 2021b	12	28	22	YA	P3, Pz, P4, O1, O2	posterior	nap	mixed	WP	NNST	declarative	diff	div	slow	30.39 ± 6.562	0	pearson	-0.1029
6	Hahn, 2020	13	33	9.5	CH	F3, Fz, F4, C3, Cz, C4, P3, Pz, P4, O1, O2	mixed	overnight	n2	WP	NNST	declarative	diff	div	mixed	23.11 ± 7.682	1	pearson	0.0584	Repeated Measurement CH & AD
6	Hahn, 2020	14	33	9.5	CH	F3, Fz, F4, C3, Cz, C4, P3, Pz, P4, O1, O2	mixed	overnight	n2	WP	NNST	declarative	diff	div	mixed	73.21 ± 9.141	1	pearson	0.1432	Repeated Measurement CH & AD
6	Hahn, 2020	15	33	16	AD	F3, Fz, F4, C3, Cz, C4, P3, Pz, P4, O1, O2	mixed	overnight	sws	WP	NNST	declarative	diff	div	mixed	21.58 ± 8.428	1	pearson	-0.5107	Repeated Measurement CH & AD
6	Hahn, 2020	16	33	16	AD	F3, Fz, F4, C3, Cz, C4, P3, Pz, P4, O1, O2	mixed	overnight	sws	WP	NNST	declarative	diff	div	mixed	74.63 ± 8.672	1	pearson	-0.2487	Repeated Measurement CH & AD
8	Halonen, 2021	17	27	22	YA	F3, F4	frontal	overnight	mixed	Metaphors	NNST	declarative	diff	sub	fast	n2:12.7 ± 4.4 sws:16.0 ± 5.3	1	pearson	-0.3849	Respiratory Phase
8	Halonen, 2021	18	27	22	YA	C3, C4	central	overnight	mixed	Metaphors	NNST	declarative	diff	sub	fast	n2:11.7 ± 4.4 sws:15.7 ± 5.1	1	pearson	-0.3757	Respiratory Phase
9	Halonen, 2022	19	151	17	AD	F3, F4	frontal	overnight	mixed	IMG	emotional	declarative	post	div	fast	NaN	0	pearson	0.0632
9	Halonen, 2022	20	150	17	AD	C3, C4	central	overnight	mixed	IMG	emotional	declarative	post	div	fast	NaN	0	pearson	-0.0775
9	Halonen, 2022	21	151	17	AD	F3, F4	frontal	overnight	mixed	IMG	emotional	declarative	post	div	slow	NaN	0	pearson	0.1049
9	Halonen, 2022	22	150	17	AD	C3, C4	central	overnight	mixed	IMG	emotional	declarative	post	div	slow	NaN	0	pearson	0
11	Kurz, 2021	23	19	11.24	CH	F3, F4	frontal	overnight	mixed	IMG	emotional	declarative	post	div	fast	20.59 ± 8.48	0	pearson	-0.1133
11	Kurz, 2021	24	19	11.24	CH	C3, Cz, C4	central	overnight	mixed	IMG	emotional	declarative	post	div	fast	13.78 ± 6.23	0	pearson	0.0636
11	Kurz, 2021	25	19	11.24	CH	P3, P4	posterior	overnight	mixed	IMG	emotional	declarative	post	div	fast	11.14 ± 7.42	0	pearson	0.0388
11	Kurz, 2021	26	19	11.24	CH	F3, F4	frontal	overnight	mixed	IMG	emotional	declarative	post	div	slow	15.64 ± 6.32	0	pearson	-0.0224
11	Kurz, 2021	27	19	11.24	CH	C3, Cz, C4	central	overnight	mixed	IMG	emotional	declarative	post	div	slow	15.86 ± 7.12	0	pearson	0.0598
11	Kurz, 2021	28	19	11.24	CH	P3, P4	posterior	overnight	mixed	IMG	emotional	declarative	post	div	slow	12.57 ± 5.67	0	pearson	0.0542
15	Mylonas, 2020	29	27	30	YA	Cz	central	overnight	n2	MST	motor	motor	diff	sub	fast	12.19 ± 3.163	0	pearson	-0.0289
16	Mylonas, 2022	30	14	13	AD	Cz	mixed	overnight	n2	Spatial	spatial	declarative	diff	sub	mixed	9.695 ± 4.188	0	pearson	-0.1803
20	Schreiner, 2021	31	20	20.8	YA	Cz	central	nap	mixed	WIP	NNST	declarative	diff	div	fast	27.75 ± 7.796	0	pearson	0.0251
21	Solano, 2022	32	10	24.3	YA	Fz	frontal	overnight	n2	VMA	motor	motor	diff	div	fast	13.7 ± 11.98	0	pearson	0.4174
21	Solano, 2022	33	10	24.3	YA	C3, Cz, C4	central	overnight	n2	VMA	motor	motor	diff	div	fast	10.17 ± 3.589	0	pearson	0.3409
21	Solano, 2022	34	10	24.3	YA	P3, Pz, P4	posterior	overnight	n2	VMA	motor	motor	diff	div	fast	7.678 ± 4.525	0	pearson	-0.2357
21	Solano, 2022	35	10	24.3	YA	Fz	frontal	overnight	sws	VMA	motor	motor	diff	div	fast	28.82 ± 13.88	0	pearson	0.3955
21	Solano, 2022	36	10	24.3	YA	C3, Cz, C4	central	overnight	sws	VMA	motor	motor	diff	div	fast	30.21 ± 6.57	0	pearson	0.4175
21	Solano, 2022	37	10	24.3	YA	P3, Pz, P4	posterior	overnight	sws	VMA	motor	motor	diff	div	fast	34.52 ± 4.642	0	pearson	0.168
21	Solano, 2022	38	10	24.3	YA	Fz	frontal	overnight	n2	VMA	motor	motor	diff	div	slow	18.45 ± 6.128	0	pearson	0.0969
21	Solano, 2022	39	10	24.3	YA	C3, Cz, C4	central	overnight	n2	VMA	motor	motor	diff	div	slow	14.86 ± 4.913	0	pearson	0.2301
21	Solano, 2022	40	10	24.3	YA	P3, Pz, P4	posterior	overnight	n2	VMA	motor	motor	diff	div	slow	10.38 ± 3.52	0	pearson	-0.3531
21	Solano, 2022	41	10	24.3	YA	Fz	frontal	overnight	sws	VMA	motor	motor	diff	div	slow	34.31 ± 5.638	0	pearson	0.5478
21	Solano, 2022	42	10	24.3	YA	C3, Cz, C4	central	overnight	sws	VMA	motor	motor	diff	div	slow	32.5 ± 4.048	0	pearson	0.249
21	Solano, 2022	43	10	24.3	YA	P3, Pz, P4	posterior	overnight	sws	VMA	motor	motor	diff	div	slow	31.47 ± 5.802	0	pearson	0.2353
