# Supplementary material for: Bayesian meta-analysis reveals the mechanistic role of slow oscillation-spindle coupling in sleep-dependent memory consolidation
Source: eLife. 2025 Oct 8;13:RP101992. doi: 10.7554/eLife.101992 (PMC12507438; doi:10.7554/eLife.101992)
Supplement: Source data 1. [file elife-101992-data1.zip › Source data 1.csv]

studyid	n	age_msd	age_range	gender	stage	condition	channel	spindle	mem_task	mem_type	measure_included	main_result	first_author	title	journal	doi	year	so_peak_ang	amp_peak	str_match	adjusted	notes
1	15	23.3	18-30	0	mixed	nap	Fz, Cz	fast, slow	Spatial	declarative	phase, amp, str, pct	SO-SP coupling in humans is positively associated with memory performance. Did not observe a difference in coupling between the sleep test and control session. Coupling power was associated with deceased functional connectivity in this sleep-dependent hippocampal subnetwork	Lisa Bastian	Spindle–slow oscillation coupling correlates with memory performance and connectivity changes in a hippocampal network after sleep	Human Brain Mapping	https://doi.org/10.1002/hbm.25893	2022	0	1	1	1
2	24	30.2±6.3	22-44	25	n2, sws	overnight	F3, F4, C3, C4, O1, O2	fast, slow	MST	motor	phase, str	Slow spindles occurred later in N2 than N3, no important differences for fast spindles. Observed subtle, but consistent regional differences in the phase of spindle. Did not find any link between coupling phase and memory change for the motor memory	Roy Cox	Large-scale structure and individual fingerprints of locally coupled sleep oscillations	Sleep	https://doi.org/10.1093/sleep/zsy175	2018	90	NaN	1	1
3	31	22.3±2.7	18-31	47	n2, sws	overnight	F3, F4, C3, C4	fast	IMG	declarative	phase, str, pct	The role of SO-SP coupling in emotional memory consolidation has yet to be explored. Increased coupling between slow oscillations and sleep spindles impaired emotional memory following stress	Dan Denis	Slow oscillation-spindle coupling is negatively associated with emotional memory formation following stress	European Journal of Neuroscience	https://doi.org/10.1111/ejn.15132	2022	0	1	1	1
4	34	22±3	18-33	76	n2, sws	nap	F3, Fz, F4, C3, Cz, C4, P3, Pz, P4, O1, O2	fast, slow	WP	declarative	phase, amp, str, pct	SO-fast SP coupling are critically involved in memory consolidation processes occurring during sleep. Fast spindle density was only associated with consolidation of weakly encoded items and was not related to the consolidation of the more strongly encoded information	Dan Denis	Sleep Spindles Preferentially Consolidate Weakly Encoded Memories	Journal of Neuroscience	https://doi.org/10.1523/JNEUROSCI.0818-20.2021	2021	0	1	1	1
5	16	14.1±3.1	9.5-18.9	50	n2, sws	overnight	F3, Fz, F4, C3, Cz, C4, P3, Pz, P4, O1, O2	mixed	2DL	declarative	phase, amp, str	Spindle amplitude and spindle-SW coupling mediated genotype effects on anxiety, ADHD, and ASD symptoms. Observed increased spindle activity and coupling with slow waves in individuals with 22q11.2DS. Coupling near the trough of SW might have association with the detection of slow SPs	Nicholas A Donnelly	Sleep EEG in young people with 22q11.2 deletion syndrome: A cross-sectional study of slow-waves, spindles and correlations with memory and neurodevelopmental symptoms	eLife	https://doi.org/10.7554/eLife.75482	2022	-90	1	1	1
6	33	CH: 9.5±0.8 AD: 16±0.9	NaN	CH: 70 AD: 70	sws	overnight	F3, Fz, F4, C3, Cz, C4, P3, Pz, P4, O1, O2	mixed	WP	declarative	phase, amp, str, pct	Changes in SO-SP coupling strength predict maturational differences in recall performance and sleep-dependent memory consolidation. Maturation reduces circular variance by increasing coupling strength, while aging disperses coupling away from the SO 'up-state' with constant circular variance	Michael A Hahn	Slow oscillation-spindle coupling predicts enhanced memory formation from childhood to adolescence	eLife	https://doi.org/10.7554/eLife.53730	2020	0	1	1	1
7	42	AD: 12.9±0.8 YA: 22.0±2.4	NaN	AD: 18 YA: 32	sws	overnight	F3, Fz, F4, C3, Cz, C4, P3, Pz, P4, O1, O2	mixed	Juggle	motor	phase, amp, str	SO–spindle interplay precision progressively improves from early adolescence to young adulthood. The consistency of SO–spindle coordination is a promising model to track motor learning in addition to declarative learning. Coupling strength is likely to reach a plateau during adulthood	Michael A Hahn	Slow oscillation–spindle coupling strength predicts real-life gross-motor learning in adolescents and adults	eLife	https://doi.org/10.7554/eLife.66761	2022	0	1	1	1
8	27	22±4.3	19-41	79	n2, sws	overnight	F3, F4, C3, C4	fast	Metaphors	declarative	phase, str, pct	There is a strong association between the timing of SO-spindle coupling and overnight memory retention. Inter-spindle synchronization was not associated with learning outcomes in the study. The phase of nasal respiration during encoding did not affect memory performance	Risto Halonen	The Overnight Retention of Novel Metaphors Associates With Slow Oscillation–Spindle Coupling but Not With Respiratory Phase at Encoding	Frontiers in Behavioral Neuroscience	https://doi.org/10.3389/fnbeh.2021.712774	2021	NaN	NaN	1	1
9	151	17	17	56	n2, sws	overnight	F3, F4, C3, C4	fast, slow	IMG	declarative	phase, amp, str, pct	The accuracy of this coupling associated with memory outcome, but associations predicting memory outcome were only observed regarding frontal fast SO-spindles, even though central fast SO-spindles showed more consistent coupling. This association was moderated by BDNF Val66M	Risto Halonen	The association between overnight recognition accuracy and slow oscillation-spindle coupling is moderated by BDNF Val66Met	Behavioural Brain Research	https://doi.org/10.1016/j.bbr.2022.113889	2022	0	1	1	1
10	52	YA: 20.4±2.0 OA: 73.8±5.3	NaN	YA: 60 OA: 69	sws	overnight	Frontal	fast	WP	declarative	phase, str	The exact timing of SO-sleep spindles in the healthy, human brain predicts the success of memory retention, Memory-SO-SP coupling relationship was significant in older adults, but at an earlier phase. Temporal disruption of SO-SP coordination predicts impaired overnight memory consolidation	Randolph F. Helfrich	Old Brains Come Uncoupled in Sleep: Slow Wave-Spindle Synchrony, Brain Atrophy, and Forgetting	Neuron	https://doi.org/10.1016/j.neuron.2017.11.020	2018	0	NaN	1	1
11	19	11.24	9–12	0	n2, sws	overnight	F3, F4, C3, Cz, C4, P3, P4	fast, slow	IMG	declarative	phase, amp, str, pct	Overnight gist memory abstraction on the DRM task in the ASD children was negatively correlated with SO–fast spindle coupling but uncorrelated in the TD children. The overnight retention of visual recognition memories in the TD children was positively correlated with SO–fast spindle coupling	Eva-Maria Kurz	How do children with autism spectrum disorder form gist memory during sleep? A study of slow oscillation–spindle coupling	Sleep	https://doi.org/10.1093/sleep/zsaa290	2021	0	1	1	1
12	30	11.43	7.3-15.4	26	n2, sws	overnight	F3, F4, C3, C4, P3, P4	fast, slow	Word_list	declarative	phase, amp, str	The coupling of fast spindles to the slow oscillation upstate reflects a basic mechanism essentially contributing to sleep-dependent memory formation in school children of each age. However, this association was not as strong for gist-based memory.	Eva-Maria Kurz	Sleep Electroencephalogram (EEG) Oscillations and Associated Memory Processing During Childhood and Early Adolescence	Developmental Psychology	https://doi.org/10.1037/dev0001487	2023	0	1	1	1	The study conducted the DRM task, but only the correctness of word recall has been included in the meta analysis
13	43	YA: 23±3 OA: 66±6	YA: 19–29 OA: 57–77	YA: 50 OA: 52	n2, sws	nap	Frontal, Central	fast	WP, VS	declarative	phase, amp, str	There was no evidence of a link between coupling and memory consolidation in the investigation. Associations with sleep metrics were only found for pre-nap memory performances. The precise temporal coupling between SO and spindle activity is impaired in older adults, along with reduced memory retention, while no significant differences were found in sleep parameters between healthy older adults a…	Julia Ladenbauer	Memory-relevant nap sleep physiology in healthy and pathological aging	Sleep	https://doi.org/10.1093/sleep/zsab002	2021	0	1	1	1
14	20	27.1±4.6	21-37	50	n2, sws	overnight	C3, C4	fast, slow	Word_list, MTT	declarative, motor	phase, amp, str	Coordination of SO and spindle activity, relates to and, potentially, promotes both declarative and procedural memory consolidation in healthy young adults. Increase of coupling strength promotes motor memory while coupling phase promotes declarative memory	Christian Mikutta	Phase-amplitude coupling of sleep slow oscillatory and spindle activity correlates with overnight memory consolidation	Journal of Sleep Research	https://doi.org/10.1111/jsr.12835	2019	180	1	1	1	Correlations between spindle amplitude and memory retention were extracted from https://onlinelibrary.wiley.com/doi/10.1111/j.1365-2869.2012.01017.x
15	28	30±6	22-44	28	n2	overnight	Cz	fast	MST	motor	phase, amp, str, pct	Except the spindle density, overnight MST improvement did not correlate with other neuropsychological measures, suggesting that memory consolidation is a separate domain of cognitive function	Dimitrios Mylonas	The effects of eszopiclone on sleep spindles and memory consolidation in schizophrenia: a randomized clinical trial	Neuropsychopharmacology	https://doi.org/10.1038/s41386-020-00833-2	2020	0	1	1	1
16	14	13±2	9-17	0	n2	overnight	Cz	mixed	Spatial	declarative	phase, amp, str, pct	There was a disruption of the coordination of spindles with SOs during N2 sleep in children and adolescents with ASD. In this study, memory consolidation did not correlate with SO-spindle coordination in TD children and ASD children.	Dimitrios Mylonas	Dyscoordination of non-rapid eye movement sleep oscillations in autism spectrum disorder	Sleep	https://doi.org/10.1093/sleep/zsac010	2022	0	1	1	1
17	24	21.9	18-27	50	n2, sws	nap	Fz, C3, Cz, C4, Pz, Oz	fast	MST	motor	phase, amp	Sigma either protect memory against irrelevant processing or promote reactivation of motor memory depending on coordination with SWs, it contribute to the motor memory consolidation. CP before the onset of SW was stronger during unassociated intervals. Phase was not modulated by conditions.	Judith Nicolas	Sigma oscillations protect or reinstate motor memory depending on their temporal coordination with slow waves	eLife	https://doi.org/10.7554/eLife.73930	2022	0	1	0	1
18	28	22±3	18–39	50	n2	nap	C3	fast	WP	declarative	phase, amp, str	Memory consolidation is influenced by both the number of spindles and the precise temporal coordination of spindles with SOs, benefits from spindles during the transition to Up state of SO during N2. More SPs at SO peak contribute to better memory retention in the zolpidem group	Mohammad Niknazar	Coupling of Thalamocortical Sleep Oscillations Are Important for Memory Consolidation in Humans	PLOS One	https://doi.org/10.1371/journal.pone.0144720	2015	0	1	0	1	The earliest traceable paper using phase-amplitude coupling method to quantify slow-oscillation and spindle coupling
19	16	23.4±1.6	20-27	56	n2, sws	overnight	Fz, Pz	fast, slow	WP	declarative	phase, amp	Rocking stimulation entrains slow oscillations and spindles, promoting enhanced synchronization of neuronal activity and increased NREM sleep oscillatory activity. Rocking-induced SP remained coupled with SO, and increased fast-SP correlated with better declarative memory retention.	Aurore A. Perrault	Whole-Night Continuous Rocking Entrains Spontaneous Neural Oscillations with Benefits for Sleep and Memory	Current Biology	https://doi.org/10.1016/j.cub.2018.12.028	2019	-90	1	1	1
20	20	20.8±0.4	18-23	85	n2, sws	nap	Cz	fast	WIP	declarative	phase, amp, str, pct	Endogenous memory reactivation in service of consolidation is clocked by the fine-tuned coupling of SOs and spindles. Future work employing recordings from the hippocampus will elucidate the intricate dynamics underlying the hippocampal–cortical dialog of systems consolidation	Thomas Schreiner	Endogenous memory reactivation during sleep in humans is clocked by slow oscillation-spindle complexes	Nature Communications	https://doi.org/10.1101/2020.09.16.299545	2021	0	1	1	1
21	10	24.3±1.0	20-29	50	n2, sws	overnight	Fz, C3, Cz, C4, P3, Pz, P4	fast, slow	VMA	motor	phase, amp, str, pct	VMA modulates the density of fast spindles and the level of coupling between fast spindles and SOs in a contralateral manner during NREM3. Only fast spindles associated with SOs predicted memory retention overnight. Only coupled spindles may have promoted memory consolidation	Agustín Solano	Motor Learning Promotes the Coupling between Fast Spindles and Slow Oscillations Locally over the Contralateral Motor Network	Cerebral Cortex	https://doi.org/10.1093/cercor/bhab360	2022	0	1	1	1
22	25	69.1±5.5	58–78	64	n2, sws	overnight	Fz, Cz	fast, slow	WP	declarative	phase, amp, str	Coupling phase closer to SO up-state is associated with memory. MI positively associated with memory or coupling increase after pre-sleep learning not supported. The association between coupling phase and memory consolidation is facilitated / blunted by higher / lower coupling strength	Oren M. Weiner	Slow oscillation-spindle cross-frequency coupling predicts overnight declarative memory consolidation in older adults	European Journal of Neuroscience	https://doi.org/10.1111/ejn.15980	2023	0	1	1	1
23	28	20.6±3.0	18-30	46	n2, sws	overnight	F3, F4, C3, C4, P3, P4, O1, O2	mixed	WP	declarative	phase, str	Zolpidem led to higher memory retention after a night of sleep compared to placebo. The coupling of SO and spindles was associated with memory	Jing Zhang	The effect of zolpidem on memory consolidation over a night of sleep	Sleep	https://doi.org/10.1093/sleep/zsaa084	2020	180	1	1	1
